# Supplementary material for: Rhodium-Catalyzed Oxidative Annulation of 2- or 7-Arylindoles with Alkenes/Alkynes Using Molecular Oxygen as the Sole Oxidant Enabled by Quaternary Ammonium Salt
Source: Molecules. 2021 Sep 2;26(17):5329. doi: 10.3390/molecules26175329 (PMC8433977; doi:10.3390/molecules26175329)
Supplement: Supplementary file 1 [file molecules-26-05329-s001.zip]

Archive with 1 entries (1 files):
- molecules-1355692-SI.pdf
